# Supplementary material for: Investigating the health economic burden of atopic disease in children from the EAT‐On Study
Source: Pediatr Allergy Immunol. 2025 Dec 4;36(12):e70256. doi: 10.1111/pai.70256 (PMC12678843; doi:10.1111/pai.70256)
Supplement: Supplementary file 1 — Data S1. [file PAI-36-e70256-s001.zip]

Archive with 2 entries (2 files):
- pai70256-sup-0001-Supinfo1@S1 Health Economics Questionnaire (HEQ).pdf
- pai70256-sup-0002-AppendixS1-TableS3@Supplementary Appendix HEQ.docx
